# Supplementary material for: CLCA1 Regulates Airway Mucus Production and Ion Secretion Through TMEM16A
Source: Int J Mol Sci. 2021 May 12;22(10):5133. doi: 10.3390/ijms22105133 (PMC8151571; doi:10.3390/ijms22105133)
Supplement: Supplementary file 1 [file ijms-22-05133-s001.zip]

Archive with 1 entries (1 files):
- ijms-1199453-supplementary.pdf
